# Supplementary material for: Prediction of COVID-19 disease progression by multiparametric analysis of circulating extracellular vesicles with flow cytometry
Source: J Virol. 2025 Sep 23;99(10):e01189-25. doi: 10.1128/jvi.01189-25 (PMC12548395; doi:10.1128/jvi.01189-25)
Supplement: Table S1 — Patient information and clinical chemistry. [file jvi.01189-25-s0008.xlsx]

## Sheet: Tabelle1 (2)
Supplementary Table 1: Patient information and clinical chemistry
							Severity score*	Symptoms																Existing comorbidities																				laboratory value (nd = not determined, ndbm = not detectable but measured)
ID	Age	Sex	Duration of ventilation (d)	Duration hospitalisation	Duration ICU	Death	*Blatt 'severity score'	exhaustion	Limb pain	Head pain	Dyspnoea	Cough	Fever	Chills	Loss of schmell/taste	Chest pain	Diarrhoea	Nausea	Loss of appetite	Dizzines	Abdominal pain	Haemoptysis	Syncope	Arterial hypertension	Diabetes mellitus	Coronary heart disease	Heart insufficiency	Atrial fibrillation	other cardiac disease	Chronic obstructive pulmonary disease	Asthma	previous rheumatic disease	chronic liver disease	Leukaemia	Lymphoma	Solid tumor	Stem cell transplanted	other haematological disease	chronic kidney disease	other kidney disease	BMI	Nicotine abuse (0=no, 1=ongoing, 2=Ex, 3=not known)	infectious disease	Creatinine (mg/dl)	Bilirubine (mg/dl)	Gamma-GT (U/l)	hs-Troponin T (ng/ml)	Creatinkinase (U/l)	CK-MB (U/l)
001	61	female	0	22	0	x	1	0	0	0	0	0	0	0	0	0	0	0	0	0	0	0	0	x	0	x	0	0	0	0	0	0	0	0	x	x	0	0	0	0	26.29	3	0	0.6	0.19	86	0.011	19	ndbm
002	88	male	0	26	0	0	5	0	0	0	0	x	0	0	0	0	0	0	0	0	0	0	0	x	0	x	x	0	0	0	0	0	0	0	0	0	0	0	x	0	23.00	3	0	2.2	2.6	851	nd	nd	nd
003	27	female	0	2	0	0	4	0	0	0	0	0	0	x	0	0	0	0	0	0	x	0	0	0	0	0	0	0	0	0	0	0	0	0	0	0	0	0	0	0	17.80	0	0	0.5	0.19	8	0.006	45	ndbm
004	42	male	0	10	0	0	1	0	0	0	0	0	0	0	0	0	0	0	0	0	0	0	0	x	0	0	0	0	0	0	0	0	0	0	0	0	0	0	0	0	29.38	1	Hepatitis	0.9	0	280	nd	nd	nd
005	60	male	60	>60	>60	0	9	0	0	0	x	x	0	0	0	x	x	0	0	0	x	0	0	x	0	x	0	0	0	0	0	0	0	0	0	0	0	0	0	0	31.17	0	0	1.4	0.4	89	0.012	nd	nd
006	63	male	0	15	0	0	5	0	0	0	0	0	0	0	0	0	0	0	0	0	0	0	0	x	0	0	0	0	0	0	0	0	0	0	0	0	0	0	0	0	21.70	3	0	1.2	0.6	90	0.016	185	ndbm
007	41	female	0	6	0	0	5	0	0	0	x	0	0	0	x	1	0	x	0	0	x	0	0	x	0	0	0	0	0	0	0	0	0	0	0	0	0	0	0	0	23.27	0	0	0.7	0.6	107	0.003	72	ndbm
008	47	male	0	6	0	0	5	x	x	0	0	0	x	0	0	0	0	0	0	0	0	0	0	0	x	0	0	0	0	0	0	0	0	0	0	0	0	0	0	0	35.60	0	0	0.8	0	65	nd	nd	nd
009	51	male	0	2	0	0	4	x	0	x	0	x	x	0	0	0	0	0	0	0	0	0	0	0	0	0	0	0	0	0	0	0	0	0	0	0	0	0	0	0	29.20	3	0	1.1	0.19	35	ndbm	53	ndbm
010	37	female	0	9	0	0	4	x	0	0	0	0	x	0	0	0	0	0	0	0	0	0	0	0	0	0	0	0	0	0	0	0	0	0	0	0	0	0	0	0	25.50	0	0	0.6	0.7	8	nd	45	nd
011	86	female	0	32	0	0	5	x	0	0	0	0	0	0	0	0	0	0	0	0	0	0	0	x	0	0	x	0	0	x	0	0	0	0	0	0	0	0	0	0	29.77	0	0	0.9	0.3	11	0.015	116	ndbm
012	53	male	0	3	0	0	4	x	0	0	0	x	x	0	x	0	0	0	x	x	0	0	x	x	0	x	0	0	0	0	0	0	0	0	0	0	0	0	0	0	27.00	0	0	0.8	0.7	46	0.004	197	ndbm
013	76	male	0	4	0	0	4	x	0	0	x	0	x	0	x	0	x	0	0	0	0	0	0	x	0	0	0	0	0	0	0	0	0	0	0	0	0	0	0	0	26.19	0	0	1.2	0.5	51	0.015	123	ndbm
014	62	male	0	7	0	0	5	x	0	x	0	x	0	0	0	0	0	0	0	0	0	0	0	x	x	0	0	0	0	0	0	0	0	0	0	0	0	0	0	0	26.02	0	0	0.9	0.4	55	0.005	60	ndbm
015	77	female	0	27	0	0	1	0	0	0	0	0	0	0	0	0	0	0	0	0	0	0	0	x	0	x	0	0	0	0	0	0	0	0	0	0	0	0	0	0	21.50	0	0	0.6	0.19	216	nd	nd	nd
016	51	male	9	19	10	0	8	x	x	x	0	x	x	0	0	x	0	x	x	0	0	0	0	x	0	0	0	0	0	0	0	0	0	0	0	0	0	0	0	0	23.37	0	Hepatitis	1.1	0.4	49	0.006	91	ndbm
017	66	female	0	20	5	0	6	x	0	0	0	0	0	0	0	0	x	x	0	0	0	0	0	x	x	0	x	x	0	x	0	0	0	0	0	0	0	primary myelofibrosis	x	0	31.22	0	0	0.8	0.5	50	0.047	77	ndbm
018	47	male	0	10	0	0	5	1	x	x	x	0	x	0	0	x	x	0	0	0	x	0	0	0	0	0	0	0	0	0	0	0	0	0	0	0	0	0	0	0	33.33	0	0	1	0.4	44	0.01	86	ndbm
019	82	female	0	35	17	0	5	0	0	0	x	0	x	0	0	0	0	0	0	0	0	0	0	x	0	0	x	x	0	0	x	0	0	0	0	0	0	0	0	0	35.95	0	0	1.1	0.5	30	0.025	244	28
020	81	male	9	16	13	x	10	x	0	0	0	x	x	0	0	0	0	0	0	0	0	0	0	x	x	0	0	0	0	0	0	0	0	0	x	0	0	0	0	0	25.24	0	0	1.4	0.5	242	0.027	262	49
021	49	male	0	7	0	0	5	0	0	0	0	x	x	0	0	0	0	0	0	0	0	0	0	x	0	x	0	0	0	0	0	0	0	0	0	0	0	0	0	0	42.00	0	0	0.8	0.9	67	0.011	130	ndbm
022	58	female	0	17	0	0	4	0	0	0	0	x	0	0	0	0	0	0	0	0	0	0	0	x	0	0	0	0	0	0	0	0	0	0	0	x	0	0	0	0	45.16	0	0	0.9	0.3	161	nd	nd	nd
023	61	male	0	9	0	0	5	0	0	0	0	x	0	0	0	0	0	0	0	0	0	0	0	0	0	0	0	x	0	0	0	0	0	0	0	0	0	0	0	0	27.99	0	0	1.4	0.4	59	0.008	520	12
024	58	female	0	12	0	0	1	0	0	0	0	0	0	0	0	0	0	0	0	0	0	0	0	x	0	0	0	0	0	0	0	0	0	0	x	0	0	1	0	Nephrotic syndrome	36.47	2	0	2.1	0.19	132	nd	81	nd
025	39	male	0	6	0	0	5	x	0	0	x	x	x	0	0	0	0	x	0	0	0	0	0	x	0	x	0	0	0	0	0	0	0	0	0	0	0	0	0	0	36.50	0	0	0.9	0.4	161	0.011	7734	23
Average	58.52			13.4167			Lancet
[truncated: 37 more columns]

## Sheet: severity score
Patient state	Descriptor	Score
uninfected	uninfected	0
ambulatory mild disease	asymptomatic, viral RNA detected	1
	symptomatic; independent	2
	symptomatic, assistance needed	3
hositalised: moderate disease	hospitalised, no oxygen*	4
	hospitalised, oxygen by mask or nasal prongs	5
hositalised: severe disease	hospitalised, oxygen by NIV or HFNC	6
	intubation and mechanical ventilation (pO2/FiO2>=150 or SpO2/FiO2>=200)	7
	mechanical ventilation (pO2/FiO2<150 or SpO2/FiO2<200) or vasopressor	8
	mechanical ventilation (pO2/FiO2<150) and vasopressors, dialysis or ECMO	9
dead	dead	10
*if in hospital for other reason than COVID -> ambulatory
Quelle: lancet infectious disease
